# Supplementary material for: Overoxidation and Oligomerization of Trypanosoma cruzi Cytosolic and Mitochondrial Peroxiredoxins
Source: Pathogens. 2023 Oct 23;12(10):1273. doi: 10.3390/pathogens12101273 (PMC10610341; doi:10.3390/pathogens12101273)
Supplement: Supplementary file 1 [file pathogens-12-01273-s001.zip]

Archive with 1 entries (1 files):
- pathogens-2641637-supplementary.pdf
